# Supplementary material for: Rice Husk-Derived Cellulose Nanofibers: A Potential Sensor for Water-Soluble Gases
Source: Sensors (Basel). 2021 Jun 28;21(13):4415. doi: 10.3390/s21134415 (PMC8271963; doi:10.3390/s21134415)
Supplement: Supplementary file 1 [file sensors-21-04415-s001.zip]

Archive with 1 entries (1 files):
- sensors-1240235-supplementary.pdf
